# Supplementary material for: Laterality in Children: Evidence for Task-Dependent Lateralization of Motor Functions
Source: Int J Environ Res Public Health. 2020 Sep 15;17(18):6705. doi: 10.3390/ijerph17186705 (PMC7558377; doi:10.3390/ijerph17186705)
Supplement: Supplementary file 1 [file ijerph-17-06705-s001.zip]

Archive with 2 entries (2 files):
- raw data.csv
- __MACOSX/._raw data.csv
