# Supplementary material for: Laterality in Children: Evidence for Task-Dependent Lateralization of Motor Functions
Source: Int J Environ Res Public Health. 2020 Sep 15;17(18):6705. doi: 10.3390/ijerph17186705 (PMC7558377; doi:10.3390/ijerph17186705)
Supplement: Supplementary file 1 [file ijerph-17-06705-s001.zip › raw data.csv]

Number	Grade	School	Gender	Type of sport	Handedness	Footedness	Weight	Height	Waist	BMI	WtHR	L.J.	H.S. dom	H.S. non dom	Floppy dom	Floppy non dom	Thumb dom	Thumb non dom
1	1		m	c	R	R	23,3	122,3	57,3	15,5776882042135	0,46852003270646	1	11,4	11,4	29,3	29,3	6,8	6,8
2	1		f	no	R	R	25,4	122,3	56,7	16,9816858535203	0,463614063777596	1,32	11,2	12,8	0	0	6,6	6,6
3	1
4	1		f	no	R	R	30,6	124,3	64,3	19,8051971167257	0,517296862429606	0,84	11,2	9,9	29,2	29,2	3,4	3,4
5	1		f	o	R	R	27,1	120,3	64	18,725698914255	0,532003325020781	1,04	11,5	10,2	18,8	18,8	4,5	4,5
6	1		m	no	L	L	19,1	113,6	53,3	14,800510811347	0,46919014084507	0,84	8,7	16,12	30	30	4,6	4,6
7	1
8	1		m	no	R	R	26,9	120,6	60,3	18,4951417594174	0,5	1	9,6	9	24,4	24,4	3,5	3,5
9	1		m	no	R	R	23,4	121,3	58,6	15,9035564837916	0,483099752679308	0,85	8,7	9	26	26	4,4	4,4
10	1		f	no	R	R	25,9	121,6	63	17,5159063365651	0,518092105263158	0,85	10,9	10,7	22,7	22,7	4,1	4,1
11	1		f	no	R	R	25,1	121,3	61,6	17,0589430659474	0,507831821929101	0,85	11,1	10,9	25,9	25,9	4,3	4,3
12	1		f	no	R	R	28,8	125,6	66,3	18,2563187147552	0,527866242038217	0,73	9,7	9,5	21,9	21,9	6,2	6,2
13	1		f	o	R	R	21	120,6	54	14,4385865036344	0,447761194029851	1,06	6,6	7,1	26,8	26,8	11,2	11,2
14	1		f	c	R	R	20,3	119,3	54,3	14,2631401813737	0,455155071248952	0,98	9,5	10,5	24,6	24,6	4	4
15	1		f	c	R	R	21,3	115,6	55,3	15,9391051352355	0,478373702422145	0,8	6,9	7,1	24	24	5,5	5,5
16	1
17	1
18	1
19	1
20	1
21	1
22	1
23	1
24	1
25	1
26	1
27	1
28	1
29	1
30	1
1	1		f	c	R	R	19,5	114,6	53,3	14,847911698327	0,465095986038394	1,41	9,8	9,1	19,1	19,1	5,5	5,5
2	1		m	o	R	R	22,7	122,3	53	15,1765460186972	0,433360588716271	1,32	10,4	9,5	22,4	22,4	4	4
3	1		f	o	R	R	28,2	123,3	63	18,5491048083621	0,510948905109489	0,97	11,7	13,8	21,1	21,1	5,1	5,1
4	1		m	o	R	R	34,4	129,3	72,3	20,5760209205496	0,559164733178654	1,22	12,7	11,6	22,5	22,5	2,8	2,8
5	1		m	c	R	R	26,4	124,3	60	17,0868367281555	0,482703137570394	1,37	11,4	10,4	28,4	28,4	4	4
6	1		f	c	R	R	29,9	130	60,6	17,6923076923077	0,466153846153846	1,2	10,5	8,5	21,9	21,9	3,6	3,6
7	1		m	o	R	R	22,8	120,3	53	15,7544625551665	0,440565253532835	1,45	13,6	12,3	16,5	16,5	4	4
8	1		f	c	R	R	20,6	119	55,3	14,5469952686957	0,464705882352941	0,9	10,1	9	26,4	26,4	4,5	4,5
9	1
10	1
11	1
12	1
13	1
14	1
15	1
16	1
17	1
18	1
19	1
20	1
21	1
22	1
23	1
24	1
25	1
26	1
27	1
28	1
29	1
30	1
1	1
2	1
3	1		f	c	R	R	26,3	123	57	17,3838323749091	0,463414634146341	0,92	13,7	10,7	21,4	21,4	3,4	3,4
4	1		f	c	R	R	20,7	114	53	15,9279778393352	0,464912280701754	1	8,9	8,5	19,5	19,5	3,1	3,1
5	1		m	c	R	R	22,4	119	54	15,8180919426594	0,453781512605042	1,21	12,1	9,9	36,8	36,8	4,5	4,5
6	1		m	no	R	R	21,2	118	53	15,2255099109451	0,449152542372881	1,41	10,5	10,7	24,7	24,7	4,8	4,8
7	1		f	no	R	L						1,2	11,9	11,8	23,2	23,2	5,4	5,4
8	1		f	c	R	R	23,8	120	55	16,5277777777778	0,458333333333333	1,2	10,3	10,9	17,9	17,9	3,9	3,9
9	1			o	R	R						1,2	11,6	11,6	18,8	18,8	4,5	4,5
10	1			c	R	R	25,1	122	59	16,8637463047568	0,483606557377049	0,75	8,4	10	21,2	21,2	7,3	7,3
11	1		f	c	R	R	25,8	122	57	17,3340499865628	0,467213114754098	0,92	8,9	9,8	18,1	18,1	3,7	3,7
12	1		f	c	R	R	26,8	121	57	18,3047606037839	0,471074380165289	1,01	11,2	11,1	18,5	18,5	3,3	3,3
13	1		f	no	R	R	27,4	123	60	18,1109128164452	0,48780487804878	0,77	10,2	11	19,1	19,1	5,4	5,4
14	1		m	no	R	R	21,7	120	55	15,0694444444444	0,458333333333333	1	10,9	10,8	24,9	24,9	4,2	4,2
15	1		f	c	R	R	21,4	109	56	18,0119518559044	0,513761467889908	0,94	7,3	7	26	26	4,1	4,1
16	1
17	1
18	1
19	1
20	1
21	1
22	1
23	1
24	1
25	1
26	1
27	1
28	1
29	1
30	1
1	1		f	o	R	R						0,81	13,8	14,6	22,8	22,8	3,8	3,8
2	1
3	1		f	c	R	R	24,3	123,6	55,6	15,9063059666321	0,449838187702265	1,22	11,2	10,7	23,8	23,8	4,8	4,8
4	1		f	o	R	R	33,6	125,6	68,3	21,2990385005477	0,543789808917197	0,94	9,4	8,7	18,7	18,7	4	4
5	1		f	c	R	R	31,1					1,05	10,6	10,2	15,8	15,8	4,8	4,8
6	1		m	o	R	R	21,1	115,6	52	15,7894421762192	0,449826989619377	1,23	10,1	8,2	22,3	22,3	6,4	6,4
7	1		f	no	L	L	32,5	130,6	61,6	19,0544758670666	0,47166921898928	1,02	8,9	0	21,5	21,5	5,1	5,1
8	1		f	c	R	R	19,7	111,6	54	15,8174997751827	0,483870967741935	1,13	8,3	6,3	20,3	20,3	4,1	4,1
9	1		m	o	R	L	24,5	122,3	54,3	16,3799725752459	0,443990188062142	1,11	14,4	12,6	21,4	21,4	4,8	4,8
10	1			no	R	R	24,1					0,35	8,8	7	47,2	47,2	0	0
11	1		f	no	R	R	22,4	114	65,3	17,2360726377347	0,57280701754386	0,99	8,5	8,3	24	24	3,9	3,9
12	1		m	o	R	R	36,5	132,3	75	20,853222451322	0,566893424036281	0,98	14,5	13,9	27,4	27,4	5,1	5,1
13	1		f	c	R	R	24,3	120,3	55,3	16,7909403548485	0,459684123025769	0,84	9,7	10,6	24	24	4,2	4,2
14	1		f	no	L	R	26	122,6	58	17,2978611859946	0,473083197389886	0,81	11,6	13,7	23	23	6,6	6,6
15	1		f	c	R	R	22,8	116	56,3	16,9441141498216	0,485344827586207	1,09	8,7	8,3	21,8	21,8	4	4
16	1
17	1
18	1
19	1		f				22,1	123	55,3	14,6077070526803	0,449593495934959
20	1
21	1
22	1
23	1
24	1
25	1
26	1
27	1
28	1
29	1
30	1
1	1		f	o	L	L	24,8	118,3	53,3	17,7207537894188	0,450549450549451	0,97	13,1	0	22,9	22,9	3,1	3,1
2	1		m	c	R	R	20,2	117,6	52,6	14,6061826090981	0,447278911564626	1,19	9,7	9,4	23,9	23,9	4,8	4,8
3	1			c	L	R	23,8	125	54,6	15,232	0,4368	0,65	7,2	0	35,4	35,4	7,6	7,6
4	1		m	c	R	R	28,8	118,6	62,3	20,4749622492884	0,525295109612142	0,84	10,5	8,6	22,2	22,2	5,1	5,1
5	1		f	c	R	R	29,9	122,3	63,6	19,990252244892	0,520032706459526	0,95	14,1	15,8	27,9	27,9	4,1	4,1
6	1		f
7	1
8	1		f	no	R	R	23,7	115,6	53,3	17,735060643431	0,461072664359862	0,8	9,1	9,9	22,3	22,3	3,6	3,6
9	1		f	no	R	R	16,5	104,3	48	15,1675462311405	0,460210930009588	1,1	8,4	8,2	22,7	22,7	3	3
10	1		m	o	R	R	30,9	115,6	64,6	23,1229271680176	0,558823529411765	1,25	13,1	12,3	22,3	22,3	4,9	4,9
11	1
12	1
13	1
14	1
15	1
16	1
17	1
18	1
19	1
20	1
21	1
22	1
23	1
24	1
25	1
26	1
27	1
28	1
29	1
30	1
1	1		f	c	R	R	23	117	54	16,8018116736065	0,461538461538462	0,88	9,6	10,6	20,85	20,85	5,37	5,37
2	1
3	1		m	o	R	R	24,2	121	58	16,5289256198347	0,479338842975207	1,41	10,5	9,07	23,12	23,12	5,32	5,32
4	1
5	1		m	o	L	L	23,2	122	56	15,5872077398549	0,459016393442623	1,19	11,1	15,98	19,68	19,68	3,48	3,48
6	1
7	1		m	no	R	R	27,2	120	61	18,8888888888889	0,508333333333333	1,03	12,5	10,6	26,63	26,63	6,32	6,32
8	1		f	no	R	R	23,9	116	61	17,7615933412604	0,525862068965517	0,93	8,8	7,9	24,75	24,75	4,01	4,01
9	1
10	1		m	c	R	R	19,4	111	52	15,7454752049347	0,468468468468468	1,44	8,4	8,1	19,15	19,15	5,19	5,19
11	1		m	no	R	R	20,1	113	52	15,7412483358133	0,460176991150442	1,35	11,7	9,2	20,52	20,52	4,25	4,25
12	1
13	1		f	no	R	R	22,1	112	56	17,6179846938775	0,5	1,09	9,3	9,7	20,68	20,68	5,64	5,64
14	1		m	o	R	R	21,7	119	55	15,3237765694513	0,46218487394958	1,21	11,3	10,5	18,69	18,69	4,5	4,5
15	1		m	o	R	L	23,9	117	57	17,4592738695303	0,487179487179487	1,03	10,9	9,8	24,83	24,83	4,74	4,74
16	1		f	no	R	R						0,99	11,5	10,6	18,51	18,51	3,48	3,48
17	1		f	c	R	R	23,7	125	55	15,168	0,44	1,09	17	14,4	16,36	16,36	4,84	4,84
18	1		f	c	R	R	21,3	122	52	14,310669174953	0,426229508196721	1,21	9,6	10,6	18,25	18,25	5,14	5,14
19	1		m	o	L	R	32,2	132	61	18,4802571166208	0,462121212121212	1,29	11,6	16,44	16,47	16,47	3,37	3,37
20	1		m	c	R	R	20,6	116	55	15,3091557669441	0,474137931034483	1,33	10,4	10,8	22,73	22,73	4,46	4,46
21	1		f	c	R	R	23,9	115	58	18,0718336483932	0,504347826086957	1,14	13	12,5	23,16	23,16	5,32	5,32
22	1		m	c	R	R	25	124	54	16,2591050988554	0,435483870967742	1,08	10,1	9,8	23,9	23,9	4,79	4,79
23	1
24	1
25	1
26	1
27	1
28	1
29	1
30	1
1	1
2	1		m	o	R	R	24,4	118	59	17,5237000861821	0,5	0,94	10,9	11	22,11	22,11	4,64	4,64
3	1		m	o	R	R	32,1	126	63	20,2191987906274	0,5	1,15	13,7	13,1	17,68	17,68	4,71	4,71
4	1		m	no	R	R	22,5	118	54	16,1591496696352	0,457627118644068	0,91	11,3	9,6	17,54	17,54	3,25	3,25
5	1		m	c	R	R	24,1	122	55	16,1918839021768	0,450819672131148	0,89	9,9	10,6	20,08	20,08	4,92	4,92
6	1		m	c	R	R	25,2	116	55	18,7277051129608	0,474137931034483	1,18	10,7	11,1	25,56	25,56	6,9	6,9
7	1		m	c	R	R	38,1	120	68	26,4583333333333	0,566666666666667	0,83	12,6	12,8	31,7	31,7	6,79	6,79
8	1		f				19,8	109	50	16,6652638666779	0,458715596330275
9	1
10	1
11	1		f				19,8	118	50	14,2200517092789	0,423728813559322
12	1		m				23,7	117	56	17,313171159325	0,478632478632479
13	1		f	no	R	R	25,6	116	60	19,0249702734839	0,517241379310345	0,95	7,3	8,4	21,75	21,75	4,23	4,23
14	1			no	R	R	24,8	121	56	16,9387336930538	0,462809917355372		5,4	6,4	0	0	0	0
15	1			c	R	R	24,5	112	58	19,53125	0,517857142857143		0	0	0	0	0	0
16	1		f	o	R	R	20,4	117	51	14,902476440938	0,435897435897436	1,1	11,2	9,8	19,94	19,94	3,3	3,3
17	1
18	1
19	1
20	1
21	1
22	1
23	1
24	1
25	1
26	1
27	1
28	1
29	1
30	1
1	1		m	c	R	R	35,6	128	66	21,728515625	0,515625	1,12	12,6	11,8	26	26	5,69	5,69
2	1
3	1		m	o	R	R	27,4	121	62	18,7145686770029	0,512396694214876	1,2	10,1	10,5	30,95	30,95	8,32	8,32
4	1		m	o	L	L	27,4	123	62	18,1109128164452	0,504065040650407	1,14	12	16,41	23,03	23,03	4,72	4,72
5	1		f	c	R	R	23,3	117	57	17,0209657389145	0,487179487179487	0,96	8,2	6,2	21,44	21,44	4,4	4,4
6	1		f	c	R	R	35,5	122	73	23,8511152915883	0,598360655737705	0,95	12,5	12,1	18,6	18,6	5,74	5,74
7	1		m	o	R	L	28,8	119	63	20,3375467834193	0,529411764705882	1,18	11,9	12,1	21,84	21,84	5,3	5,3
8	1		f	c	R	R	19,8	114	50	15,2354570637119	0,43859649122807	0,92	10,7	9,2	25,42	25,42	3,47	3,47
9	1		f	no	R	L	30,4	118	73	21,8328066647515	0,61864406779661	0,92	9,6	9,9	24,8	24,8	4,09	4,09
10	1		f	c	R	R	27,1	122	60	18,2074711099167	0,491803278688525	0,85	12,8	10,2	23,03	23,03	5,8	5,8
11	1		f	no	R	L	21	108	56	18,0041152263374	0,518518518518519	1,1	7,2	7,7	23,39	23,39	3,98	3,98
12	1		m	c	R	R	24,5	117	57	17,8975820001461	0,487179487179487	0,9	11,7	10,2	41,63	41,63	9,79	9,79
13	1		m	no	R	R	25,1	115	60	18,9792060491493	0,521739130434783	0,95	10,6	9,5	22,86	22,86	6,82	6,82
14	1		f	c	R	R	34,1	123	62	22,5394936876198	0,504065040650407	0,84	12,4	13,6	18,48	18,48	3,29	3,29
15	1
16	1		m	c	R	R	27,4	122	69			1,17	12,4	11	22,87	22,87	3,79	3,79
17	1		m	o	R	R	25,4	125	57	16,256	0,456	1,12	11,6	11,1	25,76	25,76	4,24	4,24
18	1		m	c	R	R	25,3	122	57	16,9981187852728	0,467213114754098	1,33	13,2	11,3	19,44	19,44	2,77	2,77
19	1		f	c	R	R	20,1	114	54	15,466297322253	0,473684210526316	1	10,5	10,8	20,32	20,32	4,41	4,41
20	1		m	o	R	R	24,7	116	63	18,3561236623068	0,543103448275862	0,75	9,9	10,2	21,94	21,94	5,5	5,5
21	1		m	no	R	R	19,4	113	55	15,1930456574516	0,486725663716814	0,5	9,2	7,4	21,91	21,91	5,68	5,68
22
23
24
25
26
27
28
29
30
1	2		m				23,7	121	54	16,1874188921522	0,446280991735537
2	2		f	c	R	R	26,1	124	57	16,974505723205	0,459677419354839	1,23	12,7	12,9	16,5	16,5	4,9	4,9
3	2			no	R	R	38,8	130	73	22,9585798816568	0,561538461538462	0,25	9,8	5,8	40,2	40,2	7,2	7,2
4	2		m	o	R	R	26,1	124	57	16,974505723205	0,459677419354839	1,5	8,5	8,3	25,8	25,8	4	4
5	2			no	R	R	28,2	128	89	17,2119140625	0,6953125	0,98	13,1	0	35,9	35,9	5,1	5,1
6	2		m	o	R	R	26,8	130	56	15,8579881656805	0,430769230769231	1,23	14,1	13,1	20,2	20,2	2,5	2,5
7	2		m	o	L	R	25,9	127	59	16,0580321160642	0,464566929133858	1,19	12,2	14,72	19	19	3,8	3,8
8	2		m	c	R	L	25,5	128	56	15,56396484375	0,4375	1,23	14,4	14,4	18	18	3,5	3,5
9	2		f	c	R	R	21	121	52	14,3432825626665	0,429752066115702	1,23	10,9	11,7	18	18	2,5	2,5
10	2		m	o	R	R	25,3	130	57	14,9704142011834	0,438461538461538	1,32	12,1	10,4	25,4	25,4	3,6	3,6
11	2
12	2		m	c	R	R	34,5	136	63	18,6526816608997	0,463235294117647	1,22	15,4	11,7	22	22	4,7	4,7
13	2		f	c	R	R						1,32	16,9	16,1	18,9	18,9	3	3
14	2
15	2		m	no	R	R	26,1	125	57	16,704	0,456	1,08	11	9,4	22,4	22,4	2,7	2,7
16	2		f	c	R	R	24,4	127	55	15,1280302560605	0,433070866141732	0,57	10,8	10,3	29	29	5,5	5,5
17	2		f	c	R	R	31,4	131	57	18,2973020220267	0,435114503816794	1,17	14,9	11,1	28,8	28,8	4,3	4,3
18	2
19	2
20	2
21	2
22	2
23	2
24	2
25	2
26	2
27	2
28	2
29	2
30	2
1	2		m	o	R	R	23,1	120,6	54,6	15,8824451539978	0,45273631840796	0,94	11	10,4	21,2	21,2	3,5	3,5
2	2		f	c	L	L	24	120,3	56,6	16,5836447949121	0,470490440565254	1,1	12,2	0	21,9	21,9	3,2	3,2
3	2		m	o	R	R	33,5	131,6	67,3	19,3434096137323	0,511398176291793	1,2	15,1	13,1	19,3	19,3	3,2	3,2
4	2		f	no	R	R	40	134,6	69,3	22,078515617238	0,514858841010401	0,95	14,4	13,6	19,3	19,3	3,7	3,7
5	2		f		R	L	21,7	112,6	55	17,1152383987078	0,488454706927176	0,96	11,4	11	18,9	18,9	3,6	3,6
6	2
7	2		m	o	R	L	30,1	133,6	60,6	16,8637276345513	0,453592814371257	1,2	16,8	14,7	27	27	4,4	4,4
8	2		f	no	R	R	23,2	121	53,3	15,8459121644696	0,440495867768595	1,1	10,7	11,7	19,2	19,2	3,4	3,4
9	2		m	c	R	R	25,9	123	55	17,1194394870778	0,447154471544715	1,12	11,8	11	17,7	17,7	3,3	3,3
10	2
11	2
12	2
13	2
14	2
15	2
16	2
17	2
18	2
19	2
20	2
21	2
22	2
23	2
24	2
25	2
26	2
27	2
28	2
29	2
30	2
1	2
2	2		f	o	R	R	41,9	134	69	23,334818445088	0,514925373134328	1,28	15,4	16,9	18,67	18,67	3,42	3,42
3	2		m	o	R	R	24,7	127	55	15,3140306280613	0,433070866141732	1,42	12,8	13,5	16,53	16,53	4,13	4,13
4	2		f	c	R	R	27,4	133	57	15,4898524506756	0,428571428571429	1,09	10,8	9,7	22,47	22,47	4,3	4,3
5	2
6	2
7	2		m	c	L	L	30,5	128	59	18,61572265625	0,4609375	1,37	11,7	15,33	18,04	18,04	3,97	3,97
8	2		m	o	R	R	33,4	140	59	17,0408163265306	0,421428571428571	1,19	14,7	12,7	18,26	18,26	3,68	3,68
9	2
10	2		f	c	R	R	26,9	127	57	16,6780333560667	0,448818897637795	1,23	10,3	7,8	18,45	18,45	4,92	4,92
11	2		m				24,8	121	58	16,9387336930538	0,479338842975207
12	2
13	2
14	2		m				31,6	132	61	18,1359044995409	0,462121212121212
15	2
16	2		m	c	L	L	29,4	128	56	17,9443359375	0,4375	1,4	13,2	15,21	18,81	18,81	3,23	3,23
17	2
18	2		f	c	R	L	33,3	128	63	20,32470703125	0,4921875	0,78	9,6	8,8	19,47	19,47	2,89	2,89
19	2
20	2
21	2
22	2
23	2
24	2
25	2
26	2
27	2
28	2
29	2
30	2
1	2		m	o	L	L	25,8	123,6	57,3	16,8881767053131	0,463592233009709	1,2	9,2	15,9	21,7	21,7	3	3
2	2		m	no	R	R	23,8	122,6	57	15,8341960087181	0,464926590538336	1,13	12	9,9	16,1	16,1	2,8	2,8
3	2		m	c	R	L	30,6	127,6	67	18,7940370082841	0,525078369905956	0,9	9,9	8,8	22,5	22,5	3	3
4	2		m	no	L	R	38,5	137,6	72	20,3340488101677	0,523255813953488	100	14,6	14,9	24	24	3,6	3,6
5	2		f	c	L	R	21,1	116,3	55,3	15,5999435148965	0,475494411006019	124	11,6	20,4	22	22	2,5	2,5
6	2		f	no	R		36,4	136,6	71,6	19,5074267560435	0,524158125915081	0,95	10,5	8,7	18,5	18,5	4,8	4,8
7	2		m	o	R	R	28,9	122,6	66,3	19,2272380105863	0,540783034257749	1,28	14,3	14,8	23,2	23,2	4,3	4,3
8	2						28,9	128,3	60,3	17,5567663716846	0,469992205767732
9	2		m	o	R	R	31,7	130,3	63,3	18,6711226056641	0,485801995395242	1,22	17,5	17,7	18,5	18,5	3,1	3,1
10	2		m	o	R	L	28,3	124,6	62,3	18,2284755841486	0,5	1,25	16,7	16	17,3	17,3	2,4	2,4
11	2		f	c	R	R	26,4	128,3	58,3	16,0380149554489	0,454403741231489	1,18	9,1	9,4	21,7	21,7	3,4	3,4
12	2						22,4	126,3	53,3	14,0423992692937	0,422011084718923
13	2		m	c	R	R	36,9	128,6	74,3	22,3123045405842	0,577760497667185	0,91	12,9	14,3	21,1	21,1	7,5	7,5
14	2		m	o	R	L	34,6	138,3	70	18,0897155784343	0,506146059291396	0,96	12,1	12,6	18,5	18,5	3,4	3,4
15	2		m	o	R	R	29,2	131,3	58,3	16,9376595518829	0,444021325209444	1,46	14,5	12,8	20,9	20,9	2,9	2,9
	2
17	2		m	o	R	R	27,8	125,3	60	17,7069048648766	0,478850758180367	1,17	11	11,2	22,4	22,4	3,8	3,8
18	2
19	2
20	2
21	2
22	2
23	2
24	2
25	2
26	2
27	2
28	2
29	2
30	2
1	2
2	2		m	o	R	R	37,9	140	68,3	19,3367346938776	0,487857142857143	1,2	9,8	11,5	19	19	3,9	3,9
3	2		m	o	R	R	23,9	126,3	57,3	14,9827385060768	0,453681710213777	1,4	14,8	13,7	24,9	24,9	3,2	3,2
4	2		m	o	L	R	33,8	130,6	70,3	19,8166549017493	0,538284839203675	1	11,6	13,9	21,8	21,8	2,5	2,5
5	2		m	o	R	R	30	131,6	63	17,3224563705066	0,478723404255319	1,14	15,2	15,6	23,3	23,3	4,7	4,7
6	2		m	o	R	R	26,9	131,3	60,3	15,6035288337551	0,459253617669459	1,4	12	12,5	19,3	19,3	2,8	2,8
7	2		f	c	R	R	34,3	132	70,3	19,6854912764004	0,532575757575758	1,15	13,2	12,9	16,4	16,4	2,8	2,8
8	2		f	c	R	R	25,1	124,3	63,4	16,2454394650267	0,51005631536605	1,08	8,7	7,7	19,6	19,6	2,7	2,7
9	2		m	o	R	R	21,3	130,3	67,6	12,5455808044368	0,51880276285495	1,15	14,6	12,7	19,1	19,1	3	3
10	2		f	c	R	R	29,6	129,3	62,3	17,7049482339613	0,481825212683681	1,08	10,7	10,8	18,7	18,7	3,5	3,5
11	2		f	c	R	R	26,9	130,6	58,3	15,7712431022797	0,446401225114855	1,28	11	10,6	20,2	20,2	2,9	2,9
12	2		f	c	R	R	23	125,3	53	14,6495975500777	0,422984836392658	1,27	12,3	13,5	19	19	4	4
13	2			o	R	R	29,6	140	63,6	15,1020408163265	0,454285714285714	0,85	12,9	11,4	18,6	18,6	3,1	3,1
14	2		m	no	R	R	26,1	126,3	68	16,3619027200253	0,53840063341251	1,33	12,5	10,2	20	20	3,7	3,7
15	2		f	c	R	R	19,7	119	53	13,9114469317139	0,445378151260504	1,15	10,6	11,7	15,7	15,7	3,8	3,8
16	2		f	c	R	R	21,4	120,6	52,6	14,7136071989417	0,436152570480929	1,12	9,6	8,5	23	23	3,2	3,2
17	2						23,2	124,3	57,3	15,0157050035306	0,460981496379726
18	2
19	2		m	no	R	R	24,1	124,3	53,6	15,5982108010814	0,431214802896219	1,43	12,5	11,8	22,3	22,3	2,3	2,3
20	2
21	2
22	2
23	2
24	2
25	2
26	2
27	2
28	2
29	2
30	2
1	2		m	no	L	L	23,9	121,6	55	16,1633266966759	0,452302631578947	1,22	9,7	16,3	14,3	14,3	3,2	3,2
2	2
3	2		m	o	R	R	27,1	129,6	56,6	16,1346402987349	0,436728395061728	1,07	11,6	12,3	21,8	21,8	3,9	3,9
4	2
5	2		f	c	R	R	32,2	127,6	64,6	19,7767317538153	0,506269592476489	1	10,8	10,8	17,5	17,5	4,2	4,2
6	2		f	c	L	L	29,8	126,6	63	18,5929736029689	0,497630331753555	0,98	12,6	14,1	19,6	19,6	3,4	3,4
7	2		m	o	R	R	43,9	133,6	85,6	24,5952705367708	0,640718562874251	0,97	14,1	13,4	18	18	4,8	4,8
8	2
9	2		m	o	R	R	35,2	120,6	60,6	24,2018211870443	0,502487562189055	1,17	11,5	8,9	24,4	24,4	4,1	4,1
10	2		f	c	R	R	22,7	118,3	56,3	16,2202060895084	0,475908706677937	0,85	12,5	11,7	26,8	26,8	3,8	3,8
11	2		m	o	R	L	31,3	129,6	69	18,6352118579485	0,532407407407407	0,96	10,7	11,3	17,6	17,6	4,8	4,8
12	2
13	2
14	2		m	o	R	R	24,3	123	56,3	16,0618679357525	0,457723577235772	1,17	12,1	11,2	20,8	20,8	3,9	3,9
15	2		m	c	L	R	25	129,3	58,3	14,9535035759808	0,450889404485692	1,21	11,5	15,3	20,9	20,9	4,3	4,3
16	2		m	o	R	R	28,4	130,6	63,3	16,6506804499905	0,48468606431853	0,98	12,5	12,7	21,3	21,3	4	4
17	2		f	c	R	R	34,4	130,3	70,3	20,2614074963674	0,539524174980814	1,1	11,8	11,8	17	17	2,5	2,5
18	2
19	2		f	c	L	L	29,4	134	60,6	16,3733570951214	0,452238805970149	1,14	12	14	24,8	24,8	4	4
20	2		f	c	R	L	33,9	136,6	66,3	18,1676309623592	0,485358711566618	1,3	14,1	14,1	17,7	17,7	2,3	2,3
21	2
22	2
23	2
24	2
25	2
26	2
27	2
28	2
29	2
30	2
1	2		f				43,8	128	73	26,7333984375	0,5703125
2	2		m				46,6	129	73	28,0031248122108	0,565891472868217
3	2		f				23,2	114	53	17,8516466605109	0,464912280701754
4	2		f				26,6	125	57	17,024	0,456
5	2
6	2		m				25,6	123	55	16,9211448212043	0,447154471544715
7	2		m				32,6	132	62	18,7098255280073	0,46969696969697
8	2		m				32,6	133	59	18,4295324778111	0,443609022556391
9	2		m				32,9	133	62	18,5991294024535	0,466165413533835
10	2		m				36,1	127	63	22,3820447640895	0,496062992125984
11	2
12	2		f				20,7	118	52	14,8664176960644	0,440677966101695
13	2		f				25,5	124	55	16,5842872008325	0,443548387096774
14	2		f				36,6	128	64	22,3388671875	0,5
15	2
16	2		m				23,4	126	52	14,7392290249433	0,412698412698413
17	2
18	2
19	2
20	2
21	2
22	2
23	2
24	2
25	2
26	2
27	2
28	2
29	2
30	2
1	2		m				21,9	117	54	15,9982467674775	0,461538461538462
2	2		m				29	125	60	18,56	0,48
3	2		m				32,9	125	65	21,056	0,52
4	2
5	2		f				29,9	130	59	17,6923076923077	0,453846153846154
6	2		f				32,7	135	61	17,9423868312757	0,451851851851852
7	2
8	2		f				33,9	126	63	21,3529856386999	0,5
9	2		f				27,2	127	56	16,8640337280675	0,440944881889764
10	2		f				28,8	129	57	17,3066522444565	0,441860465116279
11	2		f				31	131	58	18,0642153720646	0,442748091603053
12	2		f				33,2	134	61	18,4896413455112	0,455223880597015
13	2
14	2		f				40,3	126	75	25,3842277651801	0,595238095238095
15	2		f				30,9	126	61	19,4633408919123	0,484126984126984
16	2		f				40,3	133	69	22,7825202103002	0,518796992481203
17	2		m				24,6	128	53	15,0146484375	0,4140625
18	2		f				36,5	129	65	21,9337780181479	0,503875968992248
19	2		m				35,8	132	67	20,5463728191001	0,507575757575758
20	2		f				36,8	135	67	20,1920438957476	0,496296296296296
21	2		f				21,7	115	53	16,4083175803403	0,460869565217391
22	2
23	2
24	2
25	2
26	2
27	2
28	2
29	2
30	2
	2
	2
1	4		f	c	R	R	36,1	136,5	63	19,3750083859974	0,461538461538462	0,81	12,8	13,5	15	15	3	3
2	4		f	o	R	R	33,7	140,5	59	17,0717189498613	0,419928825622776	1,37	14,6	14,7	13,3	13,3	2,1	2,1
3	4		m	o	R	R						0,65	20	17,1	15,8	15,8	4,2	4,2
4	4
5	4		f	c	R	R	39,4	141,5	68	19,6781081047335	0,480565371024735	1,04	14,9	13,8	17,3	17,3	3,9	3,9
6	4		f	c	L	L	29,6	127	58	18,3520367040734	0,456692913385827	1,15	15,3	15,3	16,6	16,6	3,6	3,6
7	4		f	c	R	R	27,3	127,5	55,5	16,7935409457901	0,435294117647059	1,24	14	14,5	13,8	13,8	2,8	2,8
8	4
9	4		f				45,4	146	71	21,2985550759993	0,486301369863014
10	4
11	4		m	no	L	L	47,8	137	77	25,4675262400767	0,562043795620438	0,85	14,7	15,6	19,8	19,8	2,9	2,9
12	4		m	c	R	R						0,95	21,6	19,6	15,6	15,6	2,6	2,6
13	4		f	c	R	R	32,4	139,5	59	16,6493236212279	0,422939068100358	1,3	17,9	18,7	18,15	18,15	2,71	2,71
14	4		f	no	R	R	45,4	138	72,5	23,839529510607	0,52536231884058	1,18	17,6	18	16,61	16,61	2,74	2,74
15	4
16	4
17	4		m	o	R	R	48	142,5	71	23,6380424746076	0,498245614035088	1,12	17,1	14,7	19,85	19,85	3,68	3,68
18	4		m	o	L	R	58,8	146,5	85	27,3969411408403	0,580204778156997	1,05	16,1	14,23	16,37	16,37	2,67	2,67
19	4		m	o	R	R	32,7	139	60,5	16,9245898245432	0,435251798561151	1,38	15,5	15,2	18,56	18,56	2,36	2,36
20	4		f	o	R	R	30,1	134,5	60,5	16,6387971421069	0,449814126394052	1,17	12,8	12,4	21,81	21,81	4,3	4,3
21	4		m	c	R	R	32,9	129,5	66	19,6180736721277	0,50965250965251	1,05	13,1	14	16,33	16,33	2,28	2,28
22	4		m	o	R	R	33,3	134,5	61	18,4077058083774	0,453531598513011	1,43	18,1	15,4	21,34	21,34	4,08	4,08
23	4
24	4		m	o	R	R	53,3	146	78	25,0046913116908	0,534246575342466	1,36	21,5	21,5	14,08	14,08	2,28	2,28
25	4		m	o	R	R						1,28	18,8	19,5	13,7	13,7	2,22	2,22
26	4		f	c	R	R	37,7	141,5	64	18,8290526788947	0,452296819787986	1,26	15,5	18,8	15,74	15,74	2,72	2,72
27	4
28	4		f	c	R	R	31,4	138,5	61	16,3692997432522	0,44043321299639	1,4	15,5	16,3	15,18	15,18	3,17	3,17
29	4
30	4
1	4		f	c	L	L	27,7	139,5	54	14,2341439601238	0,387096774193548	0,94	11,4	15,3	22,2	22,2	2,6	2,6
2	4		f	c	R	L	49,9	140	79	25,4591836734694	0,564285714285714	0,97	14	12,3	17,5	17,5	2,7	2,7
3	4		m	o	R	R	45,9	140	69	23,4183673469388	0,492857142857143	1	21,9	21,1	14,5	14,5	16,4	16,4
4	4		f	no	R	R	38	149,5	59	17,0020469569692	0,394648829431438	1,5	17,7	17,3	17	17	2,9	2,9
5	4		f	no	R	R	36,2	139	67	18,7360902644791	0,482014388489209	1	10,2	12,5	16,18	16,18	2,45	2,45
6	4		m	o	R	R	61,3	154	84	25,8475290942823	0,545454545454545	1,24	20	19	14,9	14,9	2	2
7	4		f	c	R	R	27,2	135,5	54	14,8146130907804	0,398523985239852	1,44	14,2	13,8	20,3	20,3	2,1	2,1
8	4		f	c	L	R	33,2	137,5	58	17,5603305785124	0,421818181818182	1,15	15	15,4	20,5	20,5	3,4	3,4
9	4		f	c	R	R	27,3	133,5	56,5	15,3179312376383	0,423220973782772	1,13	10,4	10	16,3	16,3	3,7	3,7
10	4
11	4		f	c	R	R	53,2	140	83	27,1428571428571	0,592857142857143	1,06	16,1	13,3	17,4	17,4	5,6	5,6
12	4		f	c	R	L	29,4	125,5	59	18,6663703750734	0,470119521912351	0,87	11,5	11,2	17,84	17,84	3,39	3,39
13	4		m	no	R	R	36,4	141	63	18,308938182184	0,446808510638298	1,5	17,3	18,9	18,11	18,11	3,29	3,29
14	4		f	c	R	R	35,8	127,5	65	22,0222991157247	0,509803921568627	1,1	15,6	11	17,65	17,65	2,32	2,32
15	4
16	4		f	c	R	R	35,8	136,5	61	19,2139972359753	0,446886446886447	1,1	15,7	15,1	17,38	17,38	2,91	2,91
17	4			c	R	R	31,5	139,5	61	16,1868424095271	0,437275985663082	0,86	12,2	12,4	29,3	29,3	6,3	6,3
18	4		f	c	R	R	40,4	135	71	22,1673525377229	0,525925925925926	1,2	15,8	15,4	19,26	19,26	2,85	2,85
19	4		f	c	R	R	41,3	135,5	64	22,4942470826922	0,472324723247232	0,89	12,1	12,8	17,35	17,35	3,24	3,24
20	4		f	c	R	R	34,8	135	60	19,0946502057613	0,444444444444444	1	14,6	13,9	16,06	16,06	2,76	2,76
21	4
22	4
23	4		f	c	R	R	24	124	54,5	15,6087408949011	0,439516129032258	1,19	14,1	13,2	19,8	19,8	2,84	2,84
24	4		m	o	R	R	27,9	133,5	55,5	15,654589067037	0,415730337078652	1,22	12,6	12,7	16,89	16,89	2	2
25	4		f	no	R	R	53,6	151,5	69	23,3528303325382	0,455445544554455	1,12	20,9	19,8	17,1	17,1	2,64	2,64
26	4
27	4
28	4
29	4
30	4
1	4		f	c	R	R	52	149	79	23,4223683617855	0,530201342281879	0,99	16,5	17	16,2	16,2	2,2	2,2
2	4		m	o	R	R	53,5	150	79	23,7777777777778	0,526666666666667	1,5	21,1	22,9	19,1	19,1	2,4	2,4
3	4		f	c	R	R	41,9	132	76	24,0472910927456	0,575757575757576	1,04	17,2	13,5	13,1	13,1	19	19
4	4
5	4		f	c	R	R	52,4	140	78	26,734693877551	0,557142857142857	1,15	15,2	14,7	16,4	16,4	2,6	2,6
6	4
7	4
8	4
9	4		f	no	R	L	35,5	139	62	18,3737901764919	0,446043165467626	1,01	13,2	13,3	16	16	2,9	2,9
10	4		f	c	R	R	31,2	147	56	14,4384284325975	0,380952380952381	1,29	13,8	15,1	17,3	17,3	2,2	2,2
11	4
12	4
13	4		f	c	R	R	33,8	131,5	64	19,5463285575908	0,486692015209125	1,12	14,1	14,2	17,7	17,7	1,9	1,9
14	4
15	4		f	c	R	R	27	128,5	53,5	16,3514966161486	0,416342412451362	1,18	14	14,9	15,8	15,8	1,9	1,9
16	4		m	o	R	R	30,7	136	57	16,5981833910035	0,419117647058824	1,03	16,5	16,2	17,8	17,8	2,4	2,4
17	4		m	c	R	R	42	141	73,5	21,12569790252	0,521276595744681	1,33	17,9	17,4	16,1	16,1	3,4	3,4
18	4
19	4
20	4
21	4
22	4
23	4
24	4
25	4
26	4
27	4
28	4
29	4
30	4
1	4		f	c	R	R	52	137,5	81	27,504132231405	0,589090909090909	1,15	16,4	14,3	15,23	15,23	3,85	3,85
2	4
3	4
4	4		m	no	R	R	28,1	136	57	15,1924740484429	0,419117647058824	1,15	15	12,7	15,6	15,6	2,62	2,62
5	4		f		R	R	29,5	130	55	17,4556213017751	0,423076923076923	1,08	14,5	13,9	13,79	13,79	2,87	2,87
6	4		m	o	R	R	26,9	129,5	57,5	16,0403094766029	0,444015444015444	1,4	11,5	12,7	15,86	15,86	2,33	2,33
7	4		m	o	L	L	42,2	149	64,5	19,0081527859105	0,432885906040268	1,38	12,4	14,63	19,16	19,16	2,64	2,64
8	4		f	no	R	R	29,9	134	57	16,6518155491201	0,425373134328358	1,39	21,5	20	15,99	15,99	2,86	2,86
9	4		f	c	R	R	45,4	139,5	68	23,3296077902391	0,487455197132616	1,24	16,4	15,2	18,68	18,68	2,88	2,88
10	4
11	4		f	c	R	R	31,6	129,5	57	18,842891429764	0,44015444015444	1,09	14,9	13,9	14,35	14,35	2,69	2,69
12	4		m	c		L	36,3	138,5	66	18,9237446076451	0,476534296028881	1,15
13	4		m	o	R	L	53,5	143	78	26,1626485402709	0,545454545454545	1,32	15,6	15,1	16,02	16,02	3,83	3,83
14	4
15	4		f	o	R	R	27,9	131,5	59	16,134395466177	0,448669201520913	1,34	19,5	17,7	17,29	17,29	2,44	2,44
16	4		m	no	R	R	33	136,5	58	17,7112265024353	0,424908424908425	1,24	12,6	15,8	20,53	20,53	2,48	2,48
17	4
18	4
19	4
20	4
21	4
22	4
23	4
24	4
25	4
26	4
27	4
28	4
29	4
30	4
1	4
2	4
3	4
4	4
5	4
6	4		m	o	R	R						1,5	11,1	13,5	18,27	18,27	3,09	3,09
7	4		f	o	R	R						1	16,3	16,7	14,81	14,81	2,43	2,43
8	4
9	4		f	no	R	R						1,4	11,8	11,4	20,03	20,03	3,43	3,43
10	4		m	c	R	R						1,51	17,8	18,3	18,95	18,95	3,7	3,7
11	4
12	4
13	4
14	4
15	4
16	4		f	c	R	R						1,2	12,4	12,5	22,6	22,6	4	4
17	4		m	o	R	R						1,36	17	17,8	13,9	13,9	3,37	3,37
18	4		f	o	R	R						1,34	19,7	17,5	16,21	16,21	2,89	2,89
19	4
20	4		f	no	R	R						1,03	16,5	14,5	16,24	16,24	2,46	2,46
21	4		f	no	R	R						1,04	17	16	16,8	16,8	2,6	2,6
22	4		f	c	L	L						1,02	15,2	14,21	16,84	16,84	2,2	2,2
23	4
24	4
25	4
26	4
27	4
28	4
29	4
30	4
1	4		f	c	R	R	40	139	67	20,7028621706951	0,482014388489209	1,26	19,5	15,6	16,21	16,21	2,11	2,11
2	4		f	c	R	R	31,9	130	61	18,8757396449704	0,469230769230769	1,31	13,6	12,8	13,88	13,88	3,36	3,36
3	4		f	c	R	R	24,7	126	54	15,5580750818846	0,428571428571429	1,45	15,9	16,1	20,9	20,9	3	3
4	4
5	4		f	o	R	R	45,1	146,5	67	21,0136402287738	0,457337883959044	1,36	18,2	14,5	16,7	16,7	1,93	1,93
6	4		m	o	R	R	49,5	140	78,5	25,2551020408163	0,560714285714286	0,98	17,2	16,2	14,3	14,3	2,39	2,39
7	4
8	4
9	4		m	o	R	L	44,8	146	66,7	21,0170763745543	0,456849315068493	1,67	23,3	19,6	20,65	20,65	3,3	3,3
10	4
11	4
12	4		m	o	R	R	45,1	142	71,5	22,3665939297758	0,503521126760563	1,6	21,2	23,2	19,18	19,18	4,4	4,4
13	4
14	4
15	4
16	4
17	4
18	4
19	4
20	4
21	4
22	4
23	4
24	4
25	4
26	4
27	4
28	4
29	4
30	4
1	4		m	o	R	R	41,8	141,5	70	20,8767745882705	0,49469964664311	1,29	18,8	17,8	20,04	20,04	3,33	3,33
2	4		m	c	R	R	33	127	66	20,4600409200818	0,519685039370079	1,07	0	0	21,92	21,92	3,31	3,31
3	4
4	4		m	c	R	R	30,9	136	61	16,7063148788927	0,448529411764706	1,53	16,1	14,7	17,98	17,98	2,89	2,89
5	4		m	o	R	R	39,6	133	69	22,3867940528012	0,518796992481203	1,1	13,1	11,9	26,21	26,21	3,01	3,01
6	4
7	4		m	o	R	R	28,8	130	59	17,0414201183432	0,453846153846154	1,4	14,6	13,7	19,91	19,91	2,88	2,88
8	4		f	c	R	R	46,2	144	72	22,2800925925926	0,5	1,14	21,2	19,8	18,68	18,68	2,97	2,97
9	4		f	c	L	L	41	143,5	66	19,9104031856645	0,45993031358885	1,19	14,7	12,85	15,54	15,54	2,35	2,35
10	4		f	c	R	R	33,9	138,5	64,5	17,672587939371	0,465703971119134	1,1	0	0	19	19	2,5	2,5
11	4
12	4		f	c	R	R	39,2	149,5	59,5	17,5389537029787	0,397993311036789	1,4	0	0	14,22	14,22	2,77	2,77
13	4
14	4
15	4		m	no	R	R	24,4	128	54	14,892578125	0,421875	1,51	0	0	19,2	19,2	3,58	3,58
16	4		m	c	R	R	49,7	145	72	23,6385255648038	0,496551724137931	0,97	0	0	19,82	19,82	3,94	3,94
17	4
18	4
19	4
20	4
21	4
22	4
23	4
24
25
26
1	5
2	5		f	c	R	R	56,7	140,5	82	28,7230404883423	0,583629893238434	1,12	16,6	15,7	16,3	16,3	2,9	2,9
3	5
4	5		f	c	R	R	49,2	140	78	25,1020408163265	0,557142857142857	1,27	16,5	15,9	18,2	18,2	2,3	2,3
5	5
6	5		f	no	R	R	30,6	135,5	54	16,6664397271279	0,398523985239852	1,41	17	17,1	14	14	2,1	2,1
7	5
8	5
9	5		f	c	R	R	34,2	140	63	17,4489795918367	0,45	1,24	16,4	15,6	18	18	2,4	2,4
10	5		f	c	R	R	40,5	140	73	20,6632653061225	0,521428571428571	0,96	16,4	14,8	12,7	12,7	2,1	2,1
11	5
12	5		m	c	R	R	28	131	57	16,3160654973486	0,435114503816794	1,22	12,3	10,9	13,2	13,2	2	2
13	5		f				35,2	140	62	17,9591836734694	0,442857142857143
14	5
15	5		m	o	R	R	38,4	145,5	63	18,1386615651681	0,432989690721649	1,25	17,9	18,6	18,4	18,4	2,7	2,7
16	5
17	5
18	5
19	5
20	5
21	5
22	5
23	5
24	5
25	5
26	5
27	5
28	5
29	5
30	5
1	5		m	o	R	R	49	150	77	21,7777777777778	0,513333333333333	1,29	19,4	19,8	14,6	14,6	2,4	2,4
2	5		f	o	R	R	38,8	145	68	18,4542211652794	0,468965517241379	1,4	19,4	21,6	16,4	16,4	2,5	2,5
3	5		f	o	L	L	41,6	148	71	18,9919649379109	0,47972972972973	1,29	17	13,2	16,4	16,4	2,4	2,4
4	5		m	o	R	R	46,8	141,5	83	23,3739964289728	0,586572438162544	1,38	18,1	17,2	14,5	14,5	3	3
5	5
6	5		m	c	R	R	38,4	138,5	64	20,0185066923849	0,462093862815884	1,22	20,2	17,4	15	15	3	3
7	5		f	c	R	R	33,6	140	65	17,1428571428571	0,464285714285714	1,34	18,2	16,9	17,6	17,6	2,7	2,7
8	5
9	5		m	o	R	L	51,4	140	80	26,2244897959184	0,571428571428571	1,01	16,7	15,3	16,7	16,7	2,9	2,9
10	5		f	c	R	R	51,4	155	78	21,3943808532778	0,503225806451613	0,92	18,1	15,2	14,4	14,4	2,4	2,4
11	5		m	o	R	R	55,6	138	83	29,1955471539593	0,601449275362319	1,34	21,3	20,3	18,5	18,5	3,2	3,2
12	5		f				43,8	157,5	63	17,6568405139834	0,4
13	5
14	5
15	5
16	5
17	5
18	5
19	5
20	5
21	5
22	5
23	5
24	5
25	5
26	5
27	5
28	5
29	5
30	5
1	5
2	5
3	5
4	5		m	o	R	R	30,1	140,5	59	15,2480338394904	0,419928825622776	1,79	14,7	15,9	18	18	2,7	2,7
5	5		f	c	R	R	38	146,5	57	17,7055061794546	0,389078498293515	1,75	18,6	17,6	16,2	16,2	2	2
6	5
7	5		f	no	R	R	43	150,5	61,5	18,984337921215	0,408637873754153	1,28	20	17,9	16,1	16,1	2,5	2,5
8	5		f	o	R	R	45,1	141,5	70	22,524941003134	0,49469964664311	1,11	18,3	17,9	17,6	17,6	2,5	2,5
9	5
10	5
11	5
12	5
13	5
14	5
15	5
16	5
17	5
18	5
19	5
20	5
21	5
22	5
23	5
24	5
25	5
26	5
27	5
28	5
29	5
30	5
1	5		f	o	R	R	34,2	142,5	59	16,8421052631579	0,414035087719298	1,22	15,7	14,7	22,13	22,13	2,3	2,3
2	5		f	c	R	R	37	144	60	17,8433641975309	0,416666666666667	1,36	17,7	18,5	16,37	16,37	3	3
3	5		m	o	R	R	42,4	147,5	67	19,4886526860098	0,454237288135593	1,78	19,8	18,5	18,95	18,95	1,6	1,6
4	5
5	5		f	c	R	R	34,4	143	61	16,8223385006602	0,426573426573427	1,11	16,9	16,8	20,4	20,4	2,69	2,69
6	5		f	o	R	R	39	138,5	65	20,3312958594534	0,469314079422383	1,27	16,1	16,1	14,95	14,95	2,18	2,18
7	5
8	5		m	c	R	R	43,7	134	77	24,3372688794832	0,574626865671642	1,19	20,3	19	19,72	19,72	4	4
9	5
10	5
11	5
12	5		m	o	R	R	71,5	147	93	33,088065158036	0,63265306122449	1,34	25	25,2	15,04	15,04	2,25	2,25
13	5		m	o	R	L	53,9	136	82,5	29,1414359861592	0,606617647058824	1,16	20,5	17,5	16,24	16,24	2,22	2,22
14	5
15	5
16	5
17	5		m	o	R	R	48,5	140,5	74	24,5690910702752	0,526690391459075	1,1	21,3	21,6	15,04	15,04	3,1	3,1
18	5
19	5
20	5		f	o	R	R	50,5	147,5	75	23,2117207698937	0,508474576271186	1,37	21,3	21,9	19,11	19,11	2,54	2,54
21	5
22	5
23	5
24	5
25	5
26	5
27	5
28	5
29	5
30	5
1	5
2	5
3	5		f	c	R	R	51,3	146,5	71	23,9024333422637	0,484641638225256	1,36	21,8	19,8	18,26	18,26	3,3	3,3
4	5
5	5
6	5		f	c	R	R	35,3	133,5	62	19,8067022962869	0,464419475655431	1,41	13,5	15,4	14,2	14,2	2,6	2,6
7	5		f	c	R	R	31,2	131,5	57	18,0427648223915	0,433460076045627	1,16	13,6	13,3	16,88	16,88	2,2	2,2
8	5		f	c	R	R	45,4	155	62	18,8969823100937	0,4	1,77	25	20,2	14,92	14,92	2,36	2,36
9	5		m	o	R	R	47,6	149	72	21,4404756542498	0,483221476510067	1,5	19,5	18,2	15,01	15,01	2,64	2,64
10	5
11	5		m	o	R	R	45,6	138	82	23,9445494643982	0,594202898550725	1,4	15,8	15,6	17,23	17,23	2,75	2,75
12	5		f	c	R	R	52,7	154,5	73	22,0776908494884	0,472491909385113	1,29	21,3	21	16,97	16,97	2,73	2,73
13	5
14	5
15	5		f	c	R	R	33,7	142	57	16,7129537790121	0,401408450704225	1,41	15,8	15,5	15,08	15,08	2,88	2,88
16	5
17	5
18	5
19	5
20	5
21	5
22	5
23	5
24	5
25	5
26	5
27	5
28	5
29	5
30	5
1	5		m	o	R	R	59,7	144	84	28,7905092592593	0,583333333333333	1,28	21,3	17,8	17,05	17,05	3,53	3,53
2	5		m	no	R	R	44,5	146	77	20,8763370238319	0,527397260273973	1,11	16,8	17,1	17,48	17,48	2,35	2,35
3	5		f	c	R	R	28,9	141	55	14,5364921281626	0,390070921985816	1,09	17,7	16,8	11,93	11,93	2,44	2,44
4	5		f	c	R	R	55,1	150	79,5	24,4888888888889	0,53	1,25	23,3	20,3	19,35	19,35	2,59	2,59
5	5		f	c	R	R	42,7	142,5	71	21,0280086180363	0,498245614035088	1,11	15,4	13,8	23,72	23,72	3,75	3,75
6	5
7	5		m	o	L	L	39,1	141,5	73,5	19,5282747942913	0,519434628975265	1,49	18,9	13,18	19,97	19,97	2,15	2,15
8	5		m	o	R	L	39,1	143,5	72	18,9877259648654	0,501742160278746	1,35	17,7	17,7	19,51	19,51	3,42	3,42
9	5		f	c	L	L	46,1	140	75	23,5204081632653	0,535714285714286	0,81	12	19,28	18,78	18,78	2,3	2,3
10	5
11	5		f	no	R	R	32,4	144,5	58	15,5170555908095	0,401384083044983	1,51	18,7	13,3	17,72	17,72	2,5	2,5
12	5		m	o	R	R	57,3	157,5	75,5	23,0990173847317	0,479365079365079	1,36	24,1	20	15,77	15,77	1,8	1,8
13	5
14	5		m	c	R	R	31,4	134	65	17,4871909111161	0,485074626865672	1,44	16,2	14,2	16,88	16,88	2	2
15	5		m	o	R	R	58,5	150	88	26	0,586666666666667	0,96	17,2	16,9	16,94	16,94	3,6	3,6
16	5		f	c	R	R	47,5	137,5	75	25,1239669421488	0,545454545454545	0,8	17,3	16,2	15,57	15,57	2,57	2,57
17	5
18	5
19	5
20	5
21	5
22	5
23	5
24	5
25	5
26	5
27	5
28	5
29	5
30	5
1	5		m	o	R	R	45	141	73	22,6346763241286	0,517730496453901	1,35	17,8	19	17,85	17,85	3,22	3,22
2	5		m	o	R	R	56	140,5	81	28,3684350502147	0,576512455516014	1,02	20,2	15,2	17,47	17,47	2,13	2,13
3	5
4	5
5	5		m	o	R	R	33,7	130,5	64,5	19,7883178461855	0,494252873563218	1,17	14,2	12,8	19,75	19,75	2,3	2,3
6	5		f	c	R	R	66,5	159	79	26,3043392270875	0,49685534591195	0,95	17,7	17,4	14,5	14,5	1,86	1,86
7	5		f	o	R	R	54,8	154,5	89	22,9574470313466	0,576051779935275	0,57	21,7	21,3	27,72	27,72	3,1	3,1
8	5		m	o	R	L	30,9	127	62	19,1580383160766	0,488188976377953	1,31	17,7	17,8	17,8	17,8	1,6	1,6
9	5		f	c	R	R	26,4	132	56,5	15,1515151515152	0,428030303030303	1,4	16,6	12,6	15,89	15,89	1,79	1,79
10	5		m	o	R	R	70,3	159	90	27,8074443257782	0,566037735849057	1,25	19,6	21,5	18,89	18,89	2,3	2,3
11	5		f	c	R	L	33,9	134,5	61,5	18,7393761833032	0,45724907063197	1,28	14,5	15,4	20,8	20,8	2,54	2,54
12	5		f	no	R	L	50,9	156,5	69	20,7820841286529	0,440894568690096	1,23	24,7	22,2	18,19	18,19	2	2
13	5		m	o	R	R	46,1	154	66,5	19,4383538539383	0,431818181818182	1,27	24	23,9	20,4	20,4	2,5	2,5
14	5		m	o	R	R	34	138,5	59,5	17,7247194672158	0,429602888086643	1,34	13,6	11,8	14,99	14,99	2,87	2,87
15	5		f	c	L	L	31,5	138	60	16,5406427221172	0,434782608695652	1,49	14,6	13,17	13,1	13,1	1,76	1,76
16	5		f	c	R	R	28,2	137	52,5	15,0247748947733	0,383211678832117	1,53	18,7	14,3	17,7	17,7	1,69	1,69
17	5
18	5
19	5
20	5
21	5
22	5
23	5
24	5
25	5
26	5
27	5
28	5
29	5
30	5
1	5
2	5		m	o	R	L	28,3	134,5	55,5	15,6437860173298	0,412639405204461	1,26	0	0	13,91	13,91	2,91	2,91
3	5
4	5
5	5		f	c	R	R	57,9	149	84	26,0799063105266	0,563758389261745	1,13	0	0	18,77	18,77	2,83	2,83
6	5
7	5		m	o	L	R	44,6	150,5	74	19,6907318903765	0,491694352159468	1,31	0	13,52	16,62	16,62	2,36	2,36
8	5		m	o	R	R	42,6	141	74	21,4274935868417	0,524822695035461	1,15	0	0	16,89	16,89	2,07	2,07
9	5
10	5		f	no	L	R	40,4	141,5	66	20,1775524728739	0,46643109540636	1,18	0	15,47	14,19	14,19	2,96	2,96
11	5		f	c	R	R	41,3	139	71	21,3757051912427	0,510791366906475	1,54	0	0	13,48	13,48	2,38	2,38
